# Supplementary material for: Viral dsRNA triggers human fetal membrane miR-146a-3p to be packaged into small extracellular vesicles which in turn drives inflammation through activation of Toll-like Receptor 7 and 8
Source: PLoS One. 2026 May 26;21(5):e0350139. doi: 10.1371/journal.pone.0350139 (PMC13210296; doi:10.1371/journal.pone.0350139)
Supplement: S2 File — (XLSX) [file pone.0350139.s003.xlsx]

## Sheet: Fig 1A
Outliers identified by Graphpad ROUT Method
miR-146a-3p	NT	Poly(I:C)		miR-21a	NT	Poly(I:C)		miR-29a	NT	Poly(I:C)		Let7b	NT	Poly(I:C)
8.22.23	1	1.4		8.22.23	1	1.541		8.22.23	1	0.7589		8.22.23	1	0.80259
9.6.23	1	1.54		9.6.23	1	0.36		9.6.23	1	0.87		9.6.23	1	0.34
9.22.23	1	1.0189		9.22.23	1	0.489		9.22.23	1	0.625		9.22.23	1	0.432
9.27.23	1	1.36		9.27.23	1	1.52		9.27.23	1	0.32		9.27.23	1	0.97
10.5.23	1	0.5385		10.5.23	1	0.2652		10.5.23	1	0.3		10.5.23	1	0.1462
10.10.23	1	0.642		10.10.23	1	0.6754		10.10.23	1	0.6195		10.10.23	1	0.6336
2.22.24	1	10.4583		2.22.24	1	36.58		2.22.24	1	0.4515		2.22.24	1	3.187
2.29.24	1	2.42218		2.29.24	1	1.34122		2.29.24	1	1.15796		2.29.24	1	2.41449
3.5.24	1	1.09924		3.5.24	1	0.540064		3.5.24	1	0.58056		3.5.24	1	0.599454
Mean	1	1.2526		Mean	1	0.841485		Mean	1	0.631491		Mean	1	0.792292
SEM	0	0.208938		SEM	0	0.189268		SEM	0	0.0907054		SEM	0	0.249192

## Sheet: Fig 1B
Outliers identified by Graphpad ROUT Method
IL-6
Media	NT	Poly(I:C)			IRS661	NT	Poly(I:C)		CUCPT9a	NT	Poly(I:C)
8.22.23	794.71	4751.93							8.22.23	496.024	488.034
9.6.23	762.858	1742.62			9.6.23	1156.59	2427.35		9.6.23	584.011	291.625
9.22.23	531.712	3134.24			9.22.23	415.3	902.711		9.22.23	408.716	378.396
9.27.23	1482.68	2763.68			9.27.23	1555.17	2519.47		9.27.23	1422.61	1347.54
10.5.23	331.11	653.264			10.5.23	331.467	923.272		10.5.23	0.01	89.6755
10.10.23	789.652	1787.62			10.10.23	2090.37	1370.77		10.10.23	742.293	2573.38
2.22.24	914.741	1906.92			2.22.24	1127.13	872.828		2.22.24	928.888	687.241
2.29.24	613.36	1669.39			2.29.24	248.306	803.672		2.29.24	306.672	555.543
4.4.24	962.117	5052.17			4.4.24	1426.57	1982.02
Mean	798.104	2606.87			Mean	1043.86	1475.26		Mean	611.153	801.429
SEM	107.603	492.822			SEM	233.69	257.427		SEM	152.233	285.207
IL-8
Media	NT	Poly(I:C)			IRS661	NT	Poly(I:C)		CUCPT9a	NT	Poly(I:C)
8.22.23	3315.42	8411.4			8.22.23				8.22.23	5760.08	4290.29
9.6.23	3763.67	15204.1			9.6.23	8831.82	914.416		9.6.23	5679.33	914.416
9.22.23	1780.8	4472.86			9.22.23	2008.55	684.859		9.22.23	3128.16	684.859
9.27.23	2377.22	4769.6			9.27.23	4747.04	1311.55		9.27.23	6180.28	992.735
10.5.23	1287.72	2459.55			10.5.23	3399.57	4227.27		10.5.23	891.969	1565.73
10.10.23	3451.17	8059.03			10.10.23	10248.9	4300.85		10.10.23	3311.56	10468.8
2.22.24	9140.17	12296.2			2.22.24	6871.9	7553.01		2.22.24	6814.71	6757.35
2.29.24	1505.05	1884.08			2.29.24	0	1352.12		2.29.24	1657.77	1352.12
4.4.24	3133.82	6884.4			4.4.24	2828.57	2232.68		4.4.24
Mean	2576.86	7160.13			Mean	4867.04	2822.09		Mean	4177.98	3378.29
SEM	341.029	1473.86			SEM	1245.6	840.278		SEM	787.41	1260.19
IL-1b
Media	NT	Poly(I:C)			IRS661	NT	Poly(I:C)		CUCPT9a	NT	Poly(I:C)
8.22.23	0.092	0.7025							8.22.23	0.0715	0.175
9.6.23	0.2455	1.573			9.6.23	0.404	0.6985		9.6.23	0.785	0.3275
9.22.23	0.074	0.552			9.22.23	0.1475	0.1115		9.22.23	0.048	0.091
9.27.23	0.4075	0.8665			9.27.23	0.487	0.3475		9.27.23	0.486	0.2185
10.5.23	0.01	0.114			10.5.23	0.255	0.3605		10.5.23	0.01	0.01
10.10.23	0.334	0.185			10.10.23	0.6535	0.2795		10.10.23	0.46	0.7945
2.22.24	1.1	0.961			2.22.24	0.914	0.26		2.22.24	1.0075	0.519
4.4.24	0.155	2.8375			4.4.24	1.0485	0.2985
Mean	0.30225	0.973937			Mean	0.5585	0.336571		Mean	0.409714	0.305071
SEM	0.123571	0.312166			SEM	0.12588	0.0677726		SEM	0.14732	0.102715

## Sheet: Fig 2A iii
Outliers identified by Graphpad ROUT Method
sEVs	NT	Poly(I:C)
9.6.23	8000000000	6000000000
9.27.23	1400000000	2000000000
2.22.24	3500000000	2600000000
7.25.23	3100000000	3400000000
8.16.23	22800000000	5100000000
10.5.24	1800000000	2200000000
10.0.24	3500000000	3200000000
Mean	3550000000	3500000000
SEM	9.60816e+08	5.70296e+08

## Sheet: Fig 2B
miR-146a-3p	NT	Poly(I:C)			miR-21a	NT	Poly(I:C)			miR-29a	NT	Poly(I:C)			Let7b	NT	Poly(I:C)
7.25.23	1	3.0645			7.25.23	1	3.21546			7.25.23	1	3.34559			9.22.23	1	1.7223
8.2.23	1	11.4986			8.2.23	1	4.15978			8.2.23	1	5.82823			10.5.23	1	1.15
8.16.23	1	22.507			8.16.23	1	5.53459			8.16.23	1	10.2683			10.10.23	1	0.2122
8.22.23					8.22.23	1	2.79533			8.22.23	1	12.3538			4.4.24	1	1.288
9.6.23	1	18.7924			9.6.23	1	1.55015			9.6.23	1	0.37813
9.27.23					9.27.23	1	4.46862			9.27.23	1	4.95942
10.5.23	1	0.9			10.5.23	1	0.2267			10.5.23	1	0.1534
10.10.23	1	4.432			10.10.23	1	0.42			10.10.23	1	0.852
Mean	1	10.1991			Mean	1	2.79633			Mean	1	4.76736			Mean	1	1.09313
SEM	0	3.64076			SEM	0	0.683115			SEM	0	1.61954			SEM	0	0.317949

## Sheet: Fig 3A
Outliers identified by Graphpad ROUT Method
IL-6
Media	NT	Poly(I:C)			GW4869	NT	Poly(I:C)
10.31.24	1574.02	3920.75				1368.75	1785.13
11.13.24	287.234	3319.51				519.365	1967.63
11.19.24	754.694	3308.09				1419.44	2710.52
12.5.24	288.08	701.101				280.333	481.022
12.6.24 A	629.933	1271.16				690.832	964.497
12.10.24	577.176	2135.74				703.451	3628
12.19.24	312.426	427.14				374.344	401.673
1.9.25	610.668	6133.78				707.082	6366.45
1.28.25	715.527	17257.9				583.76	15689.8
1.29.25 A	46.388	13660.6				454.421	2707.25
1.29.25 B	791.284	4488.53				2217.43	3622.45
2.13.25	744.38	6853.17				873.72	2546.91
3.12.25	2756.46	10384.1				1687.35	9010.75
4.1.25 A	575.692	1398.54				844.139	956.718
4.9.25	446.415	3099.21				497.072	2414.7
Mean	596.708	4364.39			Mean	881.432	2825.98
SEM	95.3099	1017.04			SEM	141.916	631.124
IL-8
Media	NT	Poly(I:C)			GW4869	NT	Poly(I:C)
10.31.24	2915.98	3463.8				1901.93	4590.28
11.13.24	1037.21	4288.4				4061.6	3583.91
11.19.24	3642	7942.06				5826.7	5803.85
12.5.24	0	3036.3				1902.23	1681.34
12.6.24 A	0	748.003				87.6145	0
12.19.24A	1127.5	4011.5				7969.25	1364.75
1.9.25	2437.75	8998				2727.5	6594.25
1.28.25	8953.32	34169.8				11910.1	39194.9
1.29.25 A	414.871	24213.4				2319.79	4649.41
1.29.25 B	0	482.5				1773.25	1229
2.13.25	2555.25	8529.33				3423.14	3491.08
3.12.25	46979.6	52308.7				45659.5	51994.1
4.1.25 A	21492.2	18725.8				22186.7	15476.5
4.9.25	2602.02	5505.37				3678.81	2710.69
Mean	1521.14	9547.25			Mean	3965.16	4264.59
SEM	405.374	2800.14			SEM	935.807	1166.83
IL-1b
Media	NT	Poly(I:C)			GW4869	NT	Poly(I:C)
10.31.24	0.5185	1.5825				0.524	0.4825
11.13.24	0.1095	0.4545				0.2825	0.4405
11.19.24	0.544	0.4845				0.4035	0.898
12.5.24	0	0.1815				0.1285	0.2485
12.6.24 A	0.127	0.217				0.068	0.051
12.6.24 B	0.7105	0.485				0.2885	0.542
12.10.24	0.4015	1.0385				0.155	1.5285
12.19.24A	0.048	0.3145				0.1165	0.067
12.19.24B	0.145	0.3575				0.267	1.12
1.9.25	0.246	2.547				0.376	3.137
1.28.25	0.7	85.085				0.49	56.475
1.29.25 A	0.3005	6.8835				0.2285	2.4755
1.29.25 B	0.1835	1.071				0.183	0.7245
2.13.25	0.299	1.0475				0.84	0.605
3.12.25	0.7025	8.2255				0.6956	3.449
4.1.25 A	0.7915	0.6625				0.552	0.5565
4.9.25	0.7575	0.4515				0.5465	0.298
4.17.25 A	0.2565	0.7315				0.474	0.519
4.17.25 B	0.161	0.2795				0.091	0.089
Mean	0.368526	0.623933			Mean	0.353163	0.544667
SEM	0.0604855	0.102978			SEM	0.0499605	0.10473

## Sheet: Fig 3B
Outliers identified by Graphpad ROUT Method
IL-6
Scramble	NT	Poly(I:C)		anti-miR-21a	NT	Poly(I:C)		anti-miR-146a-3p	NT	Poly(I:C)
1.9.25	0	2708.08							1128.25	2666.8
1.28.25	557.431	3312.39			1906.88	8430.35			920.39	3843.69
1.29.25 A	2004.53	2398.29			320.81	8910.92			533.037	875.383
1.29.25 B	1668.73	6347.95			1951.46	9565.31			8637.63	5025.99
2.13.25	839.44	1596.31			724.073	1169.82			469.402	860.015
2.21.25	2528.44	11736.3			19364.3	3253.76			5093.02	2633.51
3.12.25	3377.8	10329			2263.18	4009.37			2793.31	4361.9
4.1.25 A	480.827	1105			241.558	1398.5			504.741	1164.1
4.9.25	370.946	1715.39			510.696	1349.52			0	1618.11
4.17.25 A	857.271	2074.56			933.995	3507.95			427.676	2495.39
4.17.25 B	619.207	2614.12			1145.34	4070.34			659.196	1482.81
Mean	1209.51	4176.13		Mean	1110.89	4566.58		Mean	826.223	2457.06
SEM	316.454	1106.97		SEM	252.494	1022.6		SEM	267.591	432.794
IL-8
Scramble	NT	Poly(I:C)		anti-miR-21a	NT	Poly(I:C)		anti-miR-146a-3p	NT	Poly(I:C)
1.9.25	55	8796							5395	7447
1.28.25	16265.9	43999.8			15685.3	27570.3			12686.9	14609
1.29.25 A	16618.6	10074.4			7765.78	12970.6			5546	9022.75
1.29.25 B	38.25	4511.75			2865.75	5684.25			5062.75	1297
2.13.25	1137.48	800.434			976.941	528.785			1259.64	877.784
2.21.25	5817.9	15210.9			27037.3	12760.3			6644.93	6111.85
3.12.25	14194.5	34846			22389.5	20320.8			27969.2	53760.2
4.1.25 A	14786.7	18657.5			8941.43	24309.5			14287.9	19472.5
4.9.25	2047.65	5135.12			3397.95	2932			3043.34	5173.71
4.17.25 A	8794.89	8381.37			7142.22	8736.28			7542.94	9856.14
4.17.25 B	210.02	1964.24			1431.89	7179.73			2836.93	0
Mean	7269.73	10837.8		Mean	9763.42	10602.5		Mean	6430.63	7386.78
SEM	2124.07	3196.32		SEM	2865.75	2614.85		SEM	1320.83	1965.1
IL-1b
Scramble	NT	Poly(I:C)		anti-miR-21a	NT	Poly(I:C)		anti-miR-146a-3p	NT	Poly(I:C)
1.9.25	0.1055	0.738							0.246	0.64
1.28.25	0.5265	2.6935			1.3785	6.1355			0.6585	4.4215
1.29.25 A	1.426	1.192			0.938	2.636			0.7295	0.4925
1.29.25 B	0.063	0.401			0.294	1.934			0.951	0.8125
2.13.25	0.411	0.2325			0.294	0			0.097	0.05
2.21.25	0.268	1.147			2.7715	3.763			0.206	0.158
3.12.25	0.861	1.6995			0.7105	0.764			0.716	1.789
4.1.25 A	0.6345	1.2515			0.3785	2.377			0.5585	0.5915
4.9.25	0.8975	0.7475			1.0375	0.558			0.707	0.585
4.17.25 A	0.768	0.911			0.663	0.6475			0.5435	0.6725
4.17.25 B	0.079	0.108			0.068	0.1415			0.8915	0.0545
Mean	0.549091	1.01105		Mean	0.85335	1.89565		Mean	0.573136	0.58455
SEM	0.12776	0.220773		SEM	0.247674	0.610491		SEM	0.0844128	0.158837

## Sheet: S1_Fig
miR21a	Relative Expression			Outliers identified by Graphpad ROUT Method
Media	NT		GW4869	NT
4.17.24	747.637			248.336
5.7.25	1115.43			363.088
5.15.24	1178.4			640.806
6.14.24	3345.88			5853.59
11.13.24	659.09			811.981
11.19.24	831.419			837.878
12.5.24	635.953			512.92
12.6.24a	776.634			358.689
Mean	849.224		Mean	539.1
SEM	81.1767		SEM	87.6729
